# Supplementary material for: Antiproliferative Imidazo-Pyrazole-Based Hydrogel: A Promising Approach for the Development of New Treatments for PLX-Resistant Melanoma
Source: Pharmaceutics. 2023 Oct 4;15(10):2425. doi: 10.3390/pharmaceutics15102425 (PMC10610107; doi:10.3390/pharmaceutics15102425)
Supplement: Supplementary file 1 [file pharmaceutics-15-02425-s001.zip]

Archive with 1 entries (1 files):
- pharmaceutics-2597673-supplementary.pdf
